# Supplementary material for: A Novel Cerium-Loaded Amyloid Hybrid Membrane for Advanced Removal of Fluorine-18 in Medical Wastewater
Source: Toxics. 2026 Jun 3;14(6):490. doi: 10.3390/toxics14060490 (PMC13306774; doi:10.3390/toxics14060490)
Supplement: Supplementary file 1 [file toxics-14-00490-s001.zip]

Archive with 1 entries (1 files):
- toxics-4305758-supplementary.pdf
